# Supplementary material for: From Extrapolation to Precision Chemical Hazard Assessment: The Ecdysone Receptor Case Study
Source: Toxics. 2021 Dec 27;10(1):6. doi: 10.3390/toxics10010006 (PMC8778615; doi:10.3390/toxics10010006)
Supplement: Supplementary file 1 [file toxics-10-00006-s001.zip]

Archive with 1 entries (1 files):
- toxics-1501872 supplementary.xlsx
