# Supplementary material for: From Extrapolation to Precision Chemical Hazard Assessment: The Ecdysone Receptor Case Study
Source: Toxics. 2021 Dec 27;10(1):6. doi: 10.3390/toxics10010006 (PMC8778615; doi:10.3390/toxics10010006)
Supplement: Supplementary file 1 [file toxics-10-00006-s001.zip › toxics-1501872 supplementary.xlsx]

## Sheet: Table S1
	Table S1. Ecdysone receptor sequences found within the National Center for Biotechnology Information (NCBI) database and respecitive accession numbers. Genomic evidence of unnannotated EcR sequences are highlighted in red.
	Group	Species	Accession Number
	Priapulida	Priapulus caudatus	XP_014669978.1
	Nematoda	Brugia malayi	ABQ28713.1
		Dirofilaria immitis	ADC42111.1
		Loa Loa	EJD76140.1
		Trichinella zimbabwensis	KRZ17581.1
	Onychophora	Euperipatoides rowelli	SRX973445
	Chelicerata	Amblyomma americanum	AAB94566.1
		Amblyomma americanum	AAB94567.1
		Amblyomma americanum	AAB94565.1
		Ornithodoros moubata	BAE45855.1
	Crustacea	Callinectes sapidus	AET06181.1
		Daphnia magna	BAF49029.1
		Diaphanosoma celebensis	QBR98235.1
		Eriocheir sinensis	AHW40459.1
		Gammarus pulex partial	AVY03200.1
		Homarus americanus	AEA29831
		Hyallella azteca	KAA0185264.1
		Leptuca pugilator	O76246
		Litopenaeus vannamei	AGS94405.1
		Macrobrachium rosenbergii	AKL71619.1
		Neomysis integer	ACJ68423.1
		Palaemon carinicauda	AHB12419.1
		Portunus trituberculatus	AFH35032.1
		Scylla paramamosain	AFN08659.1
	Diplura	Folsomia candida	OXA57923.1
		Orchesella cincta	ODN06268.1
	Polyneoptera	Blattella germanica	CAJ01677.1
		Locusta migratoria	AAD19828.1
		Teleogryllus emma	ADX59693.1
	Hemiptera	Acyrthosiphon pisum	J9KZH8
		Bemisia tabaci	ABN11284
		Halyomorpha halys	KAE8573932.1
		Myzus persicae	XP_022175071.1
		Nezara viridula	ADQ43370.1
	Hymenoptera	Apis mellifera	NP_001091685.2
		Apis cerana cerana	PBC26988.1
		Polyrhachis vicina	AFN06393.1
		Camponotus japonicus	BAF79665.1
	Coleoptera	Anthonomus grandis	ACK57879.1
		Tribolium castaneum	NP_001107650.1
	Lepidoptera	Bombyx mori	NP_001037331.2
		Choristoneura fumiferana	AAC36491
		Heliothis virescens	CAA70212.1
		Helicoverpa armigera	ACD74807.1
		Manduca sexta	P49883
	Diptera	Aedes aegypti	AAA87394
		Aedes albopictus	AAF19032.1
		Chironomus riparius	AHM10271.1
		Chironomus tentans	AAC60500.1
		Drosophila melanogaster	NP_724456.1
		Lucilia cuprina	XP_023294115.1
		Sitodiplosis mosellana	AGV06207.1
	Rotifera	Brachionus plicatilis	RNA20388.1
	Entoprocta	Barentsia gracilis	SRX731475
	Lophophorata	Bugula neritina	AWH55630.1
		Lingula anatina	XP_013421724.1
		Membranipora membranacea	SRX1121923
	Nemertea	Lineus longissimus	ERX5693800
	Annelida	Capitella teleta	ELT98532.1
		Helobdella robusta	XP_009010104.1
		Platynereis dumerilii	MF320143.1
	Mollusca	Aplysia californica	XP_005101764.3
		Crassostrea gigas	QDA95082.1
		Lottia gigantea	XP_009067232.1
		Octopus bimaculoides	XP_014782877.1

## Sheet: Table S2
	Table S2. Ecdysone receptor characterization assays (binding and transactivation assays) found in the literature.
	Group	Species	Accsession number	Assay type	Ecdysteroids	Synthetic ligands	DOI
	Nematoda	Brugia malayi	ABQ28713.1	Transactivation	20-Hydroxyecdysone Ponasterone A	RG-102240	https://doi.org/10.1371/journal.pntd.0000625
		Dirofilaria immitis	ADC42111.1	Transactivation	20-Hydroxyecdysone Ecdysone Muristerone A Ponasterone A	RH-5849 Tebufenozide	https://doi.org/10.1016/j.molbiopara.2010.02.002
	Crustacea	Neomysis integer	ACJ68423.1	Transactivation	Ponasterone A	Tebufenozide	https://doi.org/10.1016/j.aquatox.2012.12.011
		Americamysis bahia		Binding	20-Hydroxyecdysone Muristerone A Ponasterone A	Chromofenozide Tebufenozide	https://doi.org/10.1016/S0965-1748(01)00109-6
		Crangon crangon	ACO44665.1	Transactivation	Ponasterone A		https://doi.org/10.1016/j.ygcen.2011.02.019
		Homarus americanus	AEA29831	Binding	20-Hydroxyecdysone Ecdysone Muristerone A Ponasterone A	Tebufenozide	https://doi.org/10.1016/j.ygcen.2011.06.010
		Daphnia magna	BAF49029.1	Transactivation	Ecdysone Muristerone A Ponasterone A	Tebufenozide	https://doi.org/10.1677/JOE-06-0228
	Hemiptera	Bemisia tabaci	ABN11284	Binding	20-Hydroxyecdysone Muristerone A Ponasterone A	Tebufenozide	https://doi.org/10.1016/j.ibmb.2007.03.006
		Myzus persicae	XP_022175071.1	Binding Transactivation	20-Hydroxyecdysone Muristerone A Ponasterone A	Tebufenozide	https://doi.org/10.1016/j.ibmb.2007.03.006
	Coleoptera	Anthonomus grandis	ACK57879.1	Transactivation	Ponasterone A	Chromofenozide Halofenozide Methoxyfenozide Tebufenozide	https://doi.org/10.1016/j.ibmb.2009.06.003
	Lepidoptera	Bombyx mori	NP_001166848.1	Binding	Ponasterone A		https://doi.org/10.1196/annals.1327.078
		Helicoverpa armigera	ACD74807.1	Binding	20-Hydroxyecdysone Muristerone A Ponasterone A	Tebufenozide	https://doi.org/10.1016/j.ibmb.2007.03.006
	Diptera	Drosophila melanogaster	NP_724456.1	Binding Transactivation	20-Hydroxyecdysone Muristerone A Ponasterone A	Tebufenozide	https://doi.org/10.1515/bc.2003.011
							https://doi.org/10.1016/S0965-1748(00)00075-8
		Chironomus tentans	AAC60500.1	Binding	20-Hydroxyecdysone	Methoxyfenozide RH-5849 Tebufenozide	https://doi.org/10.1016/s0965-1748(01)00109-6
		Lucilia cuprina	XP_023294115.1	Binding	20-Hydroxyecdysone Muristerone A Ponasterone A	Tebufenozide	https://doi.org/10.1016/j.ibmb.2007.03.006

## Sheet: Table S3
	Table S3. Substitutions of amino acid residues known to form hydrogen bonds with either ponasterone A or synthetic ligands, and respective percentages of conservation calculated for the selected representative species of each relevant phylogenetic group. Significant amino acid substitutions highlighted in red. Amino acid changes resulting in similar side chain properties were considered neutral. …
			Ponasterone-specific						Synthetic ligand-specific
	Position in reference sequence (Heliothis virescens) (bp)		522	604	607	651	666		604	679	777
	Group	Species Residues	E	T	T	R	A	% conservation	T	Y	N	% conservation
	Priapulida	Priapulus caudatus	-	-	-		G	0.4	-		H	0.333333
	Nematoda	Loa Loa	A		S		G	0.8			-	0.666667
		Brugia malayi	A		S		G	0.8			Q	1
	Chelicerata	Amblyomma americanum	F					0.8				1
		Ornithodoros moubata	F					0.8				1
	Crustacea	Daphnia magna	D					1				1
		Diaphanosoma celebensis	D					1				1
		Homarus americanus					G	1				1
		Neomysis integer		S			F	0.8	S			1
	Diplura	Folsomia candida						1				1
		Orchesella cincta						1				1
	Polyneoptera	Blattella germanica						1				1
		Locusta migratoria						1				1
	Hemiptera	Acyrthosiphon pisum						1				1
		Bemisia tabaci						1				1
	Hymenoptera	Apis mellifera						1				1
		Camponotus japonicus						1				1
	Coleoptera	Anthonomus grandis						1				1
		Tribolium castaneum					V	1				1
	Lepidoptera	Bombyx mori						1				1
		Choristoneura fumiferana						1				1
	Diptera	Aedes aegypti						1				1
		Drosophila melanogaster						1				1
	Rotifera	Brachionus plicatilis			H		D	0.6		M	I	0.333333
	Lophophorata	Bugula neritina			S			1		L	H	0.333333
		Lingula anatina			V		G	0.8		L	H	0.333333
	Annelida	Capitella teleta			V		G	0.8		L	H	0.333333
		Platynereis dumerilii						1		M	Y	0.333333
	Mollusca	Aplysia californica		F	V			0.6	F	K	H	0
		Octopus bimaculoides		C	M		V	0.6	C	L	H	0
